# Supplementary material for: Adaptive Traits to Improve Durum Wheat Yield in Drought and Crown Rot Environments
Source: Int J Mol Sci. 2020 Jul 24;21(15):5260. doi: 10.3390/ijms21155260 (PMC7432628; doi:10.3390/ijms21155260)
Supplement: Supplementary file 1 [file ijms-21-05260-s001.zip]

Archive with 1 entries (1 files):
- ijms-863882-SI.xlsx
