# Supplementary material for: Adaptive Traits to Improve Durum Wheat Yield in Drought and Crown Rot Environments
Source: Int J Mol Sci. 2020 Jul 24;21(15):5260. doi: 10.3390/ijms21155260 (PMC7432628; doi:10.3390/ijms21155260)
Supplement: Supplementary file 1 [file ijms-21-05260-s001.zip › ijms-863882-SI.xlsx]

## Sheet: Sheet1
The average annual average temperature, annual total rainfall and the soil type of all field sites.
Environmental factor	Location
	Morocco	Roseworthy	Warwick 2017	Warwick 2018
Annual average temperature (oC)	17.4692	23.7	18.2615	18.2462
Annual total rainfall (mm)	248	385.8	604.9	374.6
Soil type	Vertisol Chromoxererts Haplic	Clay loam	Heavy, alkaline cracking clay	Heavy, alkaline cracking clay
